# Supplementary material for: The Study of the Safety and Effectiveness of Motiva SmoothSilk Silicone Gel-Filled Breast Implants in Patients Undergoing Primary and Revisional Breast Augmentation: Three-Year Clinical Data
Source: Aesthet Surg J. 2024 Oct 1;44(12):1273–85. doi: 10.1093/asj/sjae134 (PMC11565863; doi:10.1093/asj/sjae134)
Supplement: sjae134_Supplementary_Data [file sjae134_supplementary_data.zip]

Archive with 4 entries (4 files):
- Appendix 1-Implant Surface Finish Definitions-ISO.docx
- Supplemental Table_1-Subject_Follow-up_by_Cohort.docx
- Supplemental Table_2-MRI_Follow-up_Compliance_Primary_and_Revision_Augmentation_Subjects.docx
- Supplemental Table_3-Demographics_Motiva_IDE-docx.docx
